# Supplementary material for: High-Fat High-Sugar Diet-Induced Changes in the Lipid Metabolism Are Associated with Mildly Increased COVID-19 Severity and Delayed Recovery in the Syrian Hamster
Source: Viruses. 2021 Dec 14;13(12):2506. doi: 10.3390/v13122506 (PMC8703573; doi:10.3390/v13122506)
Supplement: Supplementary file 1 [file viruses-13-02506-s001.zip]

Archive with 1 entries (1 files):
- viruses-1477782-supplementary.pdf
